# Supplementary material for: Traumatic Spinal Injury in Children; Time to Revise Pre-Hospital and Diagnostic Protocols?
Source: J Clin Med. 2024 Apr 18;13(8):2372. doi: 10.3390/jcm13082372 (PMC11051567; doi:10.3390/jcm13082372)
Supplement: Supplementary file 1 [file jcm-13-02372-s001.zip]

Archive with 1 entries (1 files):
- jcm-2948526-supplementary.pdf
